# Supplementary material for: Subcritical Water Extraction of Undaria pinnatifida: Comparative Study of the Chemical Properties and Biological Activities across Different Parts
Source: Mar Drugs. 2024 Jul 27;22(8):344. doi: 10.3390/md22080344 (PMC11355683; doi:10.3390/md22080344)
Supplement: Supplementary file 1 [file marinedrugs-22-00344-s001.zip]

Archive with 1 entries (1 files):
- marinedrugs-3128570-supplementary.pdf
